# Supplementary material for: Quantitative detection of ALK fusion breakpoints in plasma cell-free DNA from patients with non-small cell lung cancer using PCR-based target sequencing with a tiling primer set and two-step mapping/alignment
Source: PLoS One. 2019 Sep 12;14(9):e0222233. doi: 10.1371/journal.pone.0222233 (PMC6742348; doi:10.1371/journal.pone.0222233)
Supplement: S1 Table — (XLSX) [file pone.0222233.s003.xlsx]

## Sheet: S1 Table
S1 Table. List of oligonucleotides
Primer name	Sequencea	Purpose
ionBATbluntST01	CCATCTCATCCCTGCGTGTCTCCGACTCAGACAGTNNNNNNNNNNNNGTACATATTGTCGTTAGCAT	adapter (sense strand)
ionBATbluntST02	CCATCTCATCCCTGCGTGTCTCCGACTCAGACGTANNNNNNNNNNNNGTACATATTGTCGTTAGCAT	adapter (sense strand)
ionBATbluntST05	CCATCTCATCCCTGCGTGTCTCCGACTCAGAGCATNNNNNNNNNNNNGTACATATTGTCGTTAGCAT	adapter (sense strand)
ionBATbluntST10	CCATCTCATCCCTGCGTGTCTCCGACTCAGCAGACNNNNNNNNNNNNGTACATATTGTCGTTAGCAT	adapter (sense strand)
ionBATbluntST12	CCATCTCATCCCTGCGTGTCTCCGACTCAGCGATANNNNNNNNNNNNGTACATATTGTCGTTAGCAT	adapter (sense strand)
ionBATbluntST15	CCATCTCATCCCTGCGTGTCTCCGACTCAGCTATGNNNNNNNNNNNNGTACATATTGTCGTTAGCAT	adapter (sense strand)
ionBATbluntST18	CCATCTCATCCCTGCGTGTCTCCGACTCAGTACGANNNNNNNNNNNNGTACATATTGTCGTTAGCAT	adapter (sense strand)
ionBATbluntST24	CCATCTCATCCCTGCGTGTCTCCGACTCAGTGACTNNNNNNNNNNNNGTACATATTGTCGTTAGCAT	adapter (sense strand)
sp_trP1A04s2	ATGCTAACGACAATATGTACATCACCGACTGCCCATAGAGAGGGATGAGATGG*T*T	adapter (antisense strand)
ALK_IVS19_out01	CTTGGGAGTCCCTGGGG	region-specific primer mixO
ALK_IVS19_out02	ACCTTGGCACCTGTGGC	region-specific primer mixO
ALK_IVS19_out03	GGCTGCCCTAATCACCACC	region-specific primer mixO
ALK_IVS19_out04	CAGCTGCTCTGGTGGGG	region-specific primer mixO
ALK_IVS19_out05	CCAGGAGGATACACACGGG	region-specific primer mixO
ALK_IVS19_out06	AGCTTTCACCATCGTGATGGAC	region-specific primer mixO
ALK_IVS19_out07	GCGCCGGTGGAAGCAT	region-specific primer mixO
ALK_IVS19_out08.5	GGAAGAGTGGGCTAGTGCA	region-specific primer mixO
ALK_IVS19_out09.5	CCGATTTTCCTATCTCTCTGCCT	region-specific primer mixO
ALK_IVS19_out10	GTGACCTGCAGGTCAGCT	region-specific primer mixO
ALK_IVS19_out11	GGGCATGTCTCTGCCAGC	region-specific primer mixO
ALK_IVS19_out12	GCTCTCAAGAGCCTTTCCCTC	region-specific primer mixO
ALK_IVS19_out13	CCTTCTACCGGCAGATCCCT	region-specific primer mixO
ALK_IVS19_out14	CCTTTGAGGGATGGCACCAT	region-specific primer mixO
ALK_IVS19_out15	TGCCGAGCACGTAGTAACC	region-specific primer mixO
ALK_IVS19_out16	GTGATCAGATTAGGGTTACCTGAGG	region-specific primer mixO
ALK_IVS19_out17	GAGTCACCCGCTATGTGCT	region-specific primer mixO
ALK_IVS19_out18	GGGTAGATTCTGTGTGTAAAGCCC	region-specific primer mixO
ALK_IVS19_out19	TGGAAGGCAAACTCCATGGAAG	region-specific primer mixO
ALK_IVS19_out20	GCTCTACCAATGTGAGTGACCA	region-specific primer mixO
ALK_IVS19_out21	TCAATGAAATGAATTCACCAACATAAAATGGTTTTG	region-specific primer mixO
ALK_IVS19_out22	CCCTAACCACTGCCACTCC	region-specific primer mixO
ALK_IVS19_out23	CTGCAGTTTCCCTCTCTGTAGG	region-specific primer mixO
ALK_IVS19_out24	TGTTACTTACAAGCTGAGCCATGAG	region-specific primer mixO
ALK_IVS19_out25	GATCTCTGAATTGGTGTCTGGGG	region-specific primer mixO
ALK_IVS19_out26_2	AGCCACAGAGTTGGAGAAGA	region-specific primer mixO
ALK_IVS19_out27	TGGATTTGAGGGTGCAGCTG	region-specific primer mixO
ALK_IVS19_out28	CTGCTGTGCTCAGCCATTG	region-specific primer mixO
ALK_IVS19_out29	AGTCATCAGAGGAGTCCCATGA	region-specific primer mixO
ALK_IVS19_out30	GCCTAAGGAAGTTTCAGCAAGGC	region-specific primer mixO
ALK_IVS19_out31.5	GAAGGTTGGGTGGAAGCA	region-specific primer mixO
ALK_IVS19_out32.5	GTGAACCAGCAGACTGTGTTG	region-specific primer mixO
ALK_IVS19_out33	TGCAGATTTTATTAGAAGAAATGCCCATGA	region-specific primer mixO
ALK_IVS19_out34	TCCAAGAAGCAGACTGGAGATG	region-specific primer mixO
ALK_IVS19_out36.5	ATGGAAAATAATTATTTGTATTATATAGGGCAG	region-specific primer mixO
ALK_IVS19_out37.5	AGCATGATTTAAAGTAAATGCAAAGCT	region-specific primer mixO
ALK_IVS19_out38.5	TCATACTTAGAAATACTAATAAAATGATTAAAGAAGG	region-specific primer mixO
ALK_IVS19_out39	TCCCTGGATCTCCATATCCTCC	region-specific primer mixO
ALK_IVS19_out40	GCAGCCTGGCCCTTGAA	region-specific primer mixO
ALK_IVS19_out41	GGTGCTTCCGGCGGTAC	region-specific primer mixO
ALK_IVS19_ne01	cctctctatgggcagtcggtgatGGAGTCCCTGGGGCTCT	nested primer mixA
ALK_IVS19_ne05	cctctctatgggcagtcggtgatGAGGATACACACGGGGCT	nested primer mixA
ALK_IVS19_ne07	cctctctatgggcagtcggtgatCGCCGGTGGAAGCATGT	nested primer mixA
ALK_IVS19_ne09.5	cctctctatgggcagtcggtgatCGATTTTCCTATCTCTCTGCCTG	nested primer mixA
ALK_IVS19_ne15	cctctctatgggcagtcggtgatGCCGAGCACGTAGTAACCATG	nested primer mixA
ALK_IVS19_ne19_2	cctctctatgggcagtcggtgatGCAAACTCCATGGAAGCCAGAA	nested primer mixA
ALK_IVS19_ne21	cctctctatgggcagtcggtgatAATGAAATGAATTCACCAACATAAAATGGTTTTGAAAA	nested primer mixA
ALK_IVS19_ne29_2	cctctctatgggcagtcggtgatAGTCCCATGACTCCCAGGA	nested primer mixA
ALK_IVS19_ne33.5	cctctctatgggcagtcggtgatCAGATTTTATTAGAAGAAATGCCCATGAG	nested primer mixA
ALK_IVS19_ne03	cctctctatgggcagtcggtgatTGCCCTAATCACCACCCCA	nested primer mixB
ALK_IVS19_ne11	cctctctatgggcagtcggtgatGCATGTCTCTGCCAGCAGT	nested primer mixB
ALK_IVS19_ne13	cctctctatgggcagtcggtgatTTCTACCGGCAGATCCCTTTG	nested primer mixB
ALK_IVS19_ne17	cctctctatgggcagtcggtgatTCACCCGCTATGTGCTCAG	nested primer mixB
ALK_IVS19_ne23	cctctctatgggcagtcggtgatCAGTTTCCCTCTCTGTAGGCAG	nested primer mixB
ALK_IVS19_ne25	cctctctatgggcagtcggtgatTCTGAATTGGTGTCTGGGGATC	nested primer mixB
ALK_IVS19_ne27	cctctctatgggcagtcggtgatTGAGGGTGCAGCTGGGA	nested primer mixB
ALK_IVS19_ne31.5	cctctctatgggcagtcggtgatAAGGTTGGGTGGAAGCAC	nested primer mixB
ALK_IVS19_ne40	cctctctatgggcagtcggtgatGCCTGGCCCTTGAAGCA	nested primer mixB
ALK_IVS19_ne04	cctctctatgggcagtcggtgatTGCTCTGGTGGGGGGAA	nested primer mixC
ALK_IVS19_ne06	cctctctatgggcagtcggtgatCTTTCACCATCGTGATGGACACT	nested primer mixC
ALK_IVS19_ne10	cctctctatgggcagtcggtgatACCTGCAGGTCAGCTCAC	nested primer mixC
ALK_IVS19_ne16	cctctctatgggcagtcggtgatTGATCAGATTAGGGTTACCTGAGGATC	nested primer mixC
ALK_IVS19_ne18	cctctctatgggcagtcggtgatAGATTCTGTGTGTAAAGCCCAGC	nested primer mixC
ALK_IVS19_ne22	cctctctatgggcagtcggtgatAACCACTGCCACTCCCCA	nested primer mixC
ALK_IVS19_ne30	cctctctatgggcagtcggtgatGGAAGTTTCAGCAAGGCCCT	nested primer mixC
ALK_IVS19_ne32.5	cctctctatgggcagtcggtgatCCAGCAGACTGTGTTGCA	nested primer mixC
ALK_IVS19_ne41	cctctctatgggcagtcggtgatGCTTCCGGCGGTACACT	nested primer mixC
ALK_IVS19_ne02	cctctctatgggcagtcggtgatCTTGGCACCTGTGGCACA	nested primer mixD
ALK_IVS19_ne08.5	cctctctatgggcagtcggtgatGAAGAGTGGGCTAGTGCATT	nested primer mixD
ALK_IVS19_ne12	cctctctatgggcagtcggtgatTCAAGAGCCTTTCCCTCTGC	nested primer mixD
ALK_IVS19_ne14	cctctctatgggcagtcggtgatCCTTTGAGGGATGGCACCATATG	nested primer mixD
ALK_IVS19_ne20	cctctctatgggcagtcggtgatGCTCTACCAATGTGAGTGACCATTA	nested primer mixD
ALK_IVS19_ne24	cctctctatgggcagtcggtgatACAAGCTGAGCCATGAGGAC	nested primer mixD
ALK_IVS19_ne26_2	cctctctatgggcagtcggtgatCCACAGAGTTGGAGAAGAGC	nested primer mixD
ALK_IVS19_ne28	cctctctatgggcagtcggtgatCTGTGCTCAGCCATTGGGTAG	nested primer mixD
ALK_IVS19_ne34.5	cctctctatgggcagtcggtgatAAGCAGACTGGAGATGGGA	nested primer mixD
ALK_IVS19_ne39	cctctctatgggcagtcggtgatTGGATCTCCATATCCTCCCCT	nested primer mixD
ALK_IVS19_ne38.5	cctctctatgggcagtcggtgatCTTAGAAATACTAATAAAATGATTAAAGAAGGT	nested primer mixE
ALK_IVS19_ne37.5	cctctctatgggcagtcggtgatCATGATTTAAAGTAAATGCAAAGCTAA	nested primer mixF
ALK_IVS19_ne33.5	cctctctatgggcagtcggtgatCAGATTTTATTAGAAGAAATGCCCATGAG	nested primer mixG
ALK_IVS19_ne36.5	cctctctatgggcagtcggtgatAAATAATTATTTGTATTATATAGGGCAGAGTC	nested primer mixG
ALK_IVS19_ne08.5	cctctctatgggcagtcggtgatGAAGAGTGGGCTAGTGCATT	nested primer mixH
ALK_IVS19_ne32.5	cctctctatgggcagtcggtgatCCAGCAGACTGTGTTGCA	nested primer mixH
ALK_IVS19_ne34.5	cctctctatgggcagtcggtgatAAGCAGACTGGAGATGGGA	nested primer mixH
T_PCR_A	CCATCTCATCCCTGCGTGTC	one primer for Ion Torrent system
ALKEML4_1f	GTGGGAGCTAGAAGTGACGT	for qPCR of breakpoint (AK03)
ALKEML4_1r	TCAGAGTAGGAGGTTCTAAGAGAA	for qPCR of breakpoint (AK03), wild type
ALKEML4_1rct	CGTGTGTATCCTCCTGGC	for qPCR of breakpoint (AK03), fusion
ALKEML4_2.2f	GCTCTACCAATGTGAGTGACC	for qPCR of breakpoint (AK04)
ALKEML4_2r	TGTGATAAAATGGAAGAGTGGAGA	for qPCR of breakpoint (AK04), wild type
ALKEML4_2rct	ACACACAGAATCTACCCACTG	for qPCR of breakpoint (AK04), fusion
ALKEML4_3f	TTGGCCTGCCTTAGTATTTC	for qPCR of breakpoint (AK07)
ALKEML4_3r	GTGCCTGTTCAAAAAGGAGA	for qPCR of breakpoint (AK07), wild type
ALKEML4_3rct	ACAACTGACCAAGATCCCAG	for qPCR of breakpoint (AK07), fusion
ALKEML4_4f	TCAGTGGGTAGATTCTGTGTG	for qPCR of breakpoint (AK09)
ALKEML4_4r	CTGACCTAAGGACATTTTCATC	for qPCR of breakpoint (AK09), wild type
ALKEML4_4rct	CATTGCATAGAGGAGGGAAC	for qPCR of breakpoint (AK09), fusion
ALKEML4_5f	CTCCATCTGCATGGCTTG	for qPCR of breakpoint (AK10)
ALKEML4_5r	CCACCCTCAGTCATCATGTA	for qPCR of breakpoint (AK10), wild type
ALKEML4_5rct	GCCTGTGTAGTGCTTCAAG	for qPCR of breakpoint (AK10), fusion
aMolecular barcode sequences (N12) in adapters are not used in this study. *, phosphorothioate linkage.
