# Supplementary material for: Quantitative detection of ALK fusion breakpoints in plasma cell-free DNA from patients with non-small cell lung cancer using PCR-based target sequencing with a tiling primer set and two-step mapping/alignment
Source: PLoS One. 2019 Sep 12;14(9):e0222233. doi: 10.1371/journal.pone.0222233 (PMC6742348; doi:10.1371/journal.pone.0222233)
Supplement: S2 Table — (XLSX) [file pone.0222233.s004.xlsx]

## Sheet: S2 Table
S2 Table. Target fusion partner regions.
Gene	Target exon/Intron	Genomic region	Strand	Length
ATIC	7	chr2:216191545-216197104	+	5560
C2orf44	4	chr2:24252210-24254032	-	1823
CARS	17	chr11:3028190-3033506	-	5317
CLTC	30	chr17:57762948-57767996	+	5049
CLTC	31	chr17:57767997-57771088	+	3092
DCTN1	16	chr2:74595259-74596007	-	749
DCTN1	26	chr2:74590756-74592368	-	1613
EML4	2	chr2:42472645-42483640	+	10996
EML4	6	chr2:42491846-42507989	+	16144
EML4	13	chr2:42522521-42528380	+	5860
EML4	14	chr2:42528381-42530243	+	1863
EML4	15	chr2:42530244-42530454	+	211
EML4	17	chr2:42531624-42543101	+	11478
EML4	18	chr2:42543102-42544566	+	1465
EML4	20	chr2:42552607-42553293	+	687
FN1	23	chr2:216259443-216261946	-	2504
HIP1	21	chr7:75182889-75183519	-	631
HIP1	28	chr7:75171300-75172293	-	994
HIP1	30	chr7:75167546-75168751	-	1206
KIF5B	15	chr10:32311965-32317499	-	5535
KIF5B	17	chr10:32310216-32311185	-	970
KIF5B	24	chr10:32304588-32306287	-	1700
KLC1	10	chr14:104141889-104142025	+	137
MSN	11	chrX:64958387-64958831	+	445
NPM1	5	chr5:170818710-170819713	+	1004
PPFIBP1	8	chr12:27807655-27809548	+	1894
PPFIBP1	12	chr12:27817295-27820098	+	2804
RANBP2	18	chr2:109374869-109378556	+	3688
SEC31A	20	chr4:83750212-83763634	-	13423
SQSTM1	5	chr5:179252146-179260031	+	7886
STRN	3	chr2:37132762-37143294	-	10533
TFG	4	chr3:100447556-100451351	+	3796
TFG	5	chr3:100451352-100455419	+	4068
TFG	6	chr3:100455420-100463676	+	8257
TPM3	7	chr1:154130198-154142945	-	12748
TPM4	7	chr19:16204494-16212073	+	7580
VCL	16	chr10:75864809-75866987	+	2179
Human genome coordinate is GRCh37/hg19.
