# Supplementary material for: Quantitative detection of ALK fusion breakpoints in plasma cell-free DNA from patients with non-small cell lung cancer using PCR-based target sequencing with a tiling primer set and two-step mapping/alignment
Source: PLoS One. 2019 Sep 12;14(9):e0222233. doi: 10.1371/journal.pone.0222233 (PMC6742348; doi:10.1371/journal.pone.0222233)
Supplement: S3 Table — (XLSX) [file pone.0222233.s005.xlsx]

## Sheet: S3 Table
S3 Table. Fusion allele fractions of artificial DNA mixtures.
	Before re-quantification using 20-nt breakpoint sequence				After re-quantification using 20-nt breakpoint sequence
Expected FAF (%)	Depth of ALK-side breakpoint	Depth of EML4-side breakpoint	FAF (%)		Depth of ALK-side breakpoint	Depth of EML4-side breakpoint	FAF (%)	DNA(ng)
0.5	4217	6	0.142281		5117	27	0.524883	5
0.5	5784	23	0.397649		8090	88	1.07606	30
0.5	8627	25	0.289788		10896	98	0.891395	30
0.5	7208	7	0.0971143		8562	102	1.17729	5
1	8012	69	0.861208		4880	98	1.96866	5
1	5072	51	1.00552		6738	111	1.62067	30
1	8567	32	0.373526		11732	160	1.34544	30
1	11599	38	0.327614		7611	105	1.36081	5
5	3812.42	135	3.54106		4358	213	4.65981	5
5	5473.38	135	2.46648		6712	294	4.1964	30
5	5181.5	133	2.56683		6573	334	4.83567	30
5	6949.13	247	3.5544		8012	542	6.33622	5
10	3956.14	243	6.14235		4476	528	10.5516	5
10	5396	377	6.98666		6461	691	9.66163	5
20	13145	1821	13.8532		12544	4342	25.7136	9
FAF: fusion allele fraction
