# Supplementary material for: Quantitative detection of ALK fusion breakpoints in plasma cell-free DNA from patients with non-small cell lung cancer using PCR-based target sequencing with a tiling primer set and two-step mapping/alignment
Source: PLoS One. 2019 Sep 12;14(9):e0222233. doi: 10.1371/journal.pone.0222233 (PMC6742348; doi:10.1371/journal.pone.0222233)
Supplement: S4 Table — (XLSX) [file pone.0222233.s006.xlsx]

## Sheet: S4 Table
S4 Table. Statistics of sequencing.
Sample	#Total reads	#Mapped reads (ALK intron 19)	Ratio of mapped reads(%)	Mean depth	Median depth	Medical condition
AK01	1265700	471728	37.2701	21728.3	15994.5	NSCLC
AK02	1389437	489911	35.2597	22267.1	17409	NSCLC
AK03	1203804	319185	26.5147	27092.8	22157.5	NSCLC
AK03_2	1652385	441011	26.6894	19085	15911.5	NSCLC
AK04	1223784	393213	32.1309	18335.4	15260.5	NSCLC
AK04_2	1525200	418909	27.4658	18345.1	13407.5	NSCLC
AK05	1382379	472540	34.1831	21828.9	17442.5	NSCLC
AK06	1399154	520405	37.1943	24748.1	18805.5	NSCLC
AK07	1647920	559391	33.9453	25024.1	19917	NSCLC
AK08	1437890	464464	32.3018	21278.8	16792	NSCLC
AK09	1549104	566525	36.5711	26480.9	18797	NSCLC
AK10	1306632	508521	38.9185	24274.5	16945	NSCLC
AK11	1428225	654970	45.859	30776.5	24481	NSCLC
AK12	1636898	567519	34.6704	26062.3	17885.5	NSCLC
AK13	2205694	543383	24.6355	25853.3	19159.5	NSCLC
AK14	709405	316426	44.6044	14410.1	11467.5	NSCLC
AK15	634214	265154	41.8083	11716.3	9090	NSCLC
AK16	647061	280174	43.2995	12569.6	9567.5	NSCLC
AK17	1096189	485624	44.3011	22475.6	18180.5	NSCLC
AK18	1064500	483914	45.4593	22977.6	17568	NSCLC
AK19	1043995	457911	43.8614	22038	16952.5	NSCLC
AK20	1168473	396026	33.8926	18282.8	13100	NSCLC
H01	618200	290225	46.9468	13282.9	10921.5	healthy
H02	657083	318942	48.5391	14398.5	11520	healthy
H03	698237	329186	47.1453	15112.2	11176.5	healthy
H04	686675	328841	47.8889	15008.5	12122	healthy
H05	611252	297423	48.658	13703.9	9928.5	healthy
H06	639400	315895	49.4049	14444.8	10513.5	healthy
H07	692888	348358	50.2762	15786.1	11129.5	healthy
H08	626164	306133	48.8902	13880	9352	healthy
H09	615782	272189	44.2022	12499.6	7926	healthy
H10	726546	352484	48.515	15781.3	11835.5	healthy
